# Supplementary material for: Overcoming Challenges in Pediatric Formulation with a Patient-Centric Design Approach: A Proof-of-Concept Study on the Design of an Oral Solution of a Bitter Drug
Source: Pharmaceuticals (Basel). 2022 Oct 27;15(11):1331. doi: 10.3390/ph15111331 (PMC9694284; doi:10.3390/ph15111331)
Supplement: Supplementary file 1 [file pharmaceuticals-15-01331-s001.zip]

Archive with 1 entries (1 files):
- pharmaceuticals-1966126-supplementary.pdf
